# Supplementary material for: Adaptive evolution of the matrix extracellular phosphoglycoprotein in mammals
Source: BMC Evol Biol. 2011 Nov 21;11:342. doi: 10.1186/1471-2148-11-342 (PMC3250972; doi:10.1186/1471-2148-11-342)
Supplement: Additional file 1 — Table S1. List of species used for the evolutionary genomic analyses. [file 1471-2148-11-342-S1.XLS]

## Sheet: Table S1
Table S1. List of species used for the evolutionary genomis analyses.
Order	Family	Species	Acession number	Exons	Lenght	Transcript
Artiodactyla	Bovidae	Bos taurus	ENSBTAT00000009958	4	11373	1572
Artiodactyla	Camelidae	Vicguna pacos	ENSVPAT00000004020	4	12230	1662
Carnivora	Canidae	Canis familiaris	ENSCAFT00000015195	3	10280	1578
Carnivora	Felidae	Felis Catus	ENSFCAT00000009105	7	10740	1662
Cetacea	Delphinidae	Tursiops truncatus	ENSTTRT00000003533	8	10970	1653
Chiroptera	Vespertilionidae	Myotis lucifugus	ENSMLUT00000010125	3	10850	1581
Chiroptera	Pteropodidae	Pteropus vampyrus	ENSPVAT00000015095	5	9730	1500
Hyracoidea	Procaviidae	Procavia capensis	ENSPCAT00000003226	4	15970	1665
Lagomorpha	Ochotonidae	Ochotona princeps	ENSOPRT00000009892	3	11210	1272
Lagomorpha	Leporidae	Oryctolagus cuniculus	ENSOCUT00000001850	4	5660	1560
Perissodactyla	Equidae	Equus caballus	ENSECAT00000026165	3	12850	1350
Primata	Hominidae	Gorilla gorilla	ENSGGOT00000009783	4	10940	1671
Primata	Hominidae	Homo sapiens	ENST00000361056	4	13800	1986
Primata	Cercopithecidae	Macaca fascicularis	AB050259.1	-	-	1668
Primata	Cercopithecidae	Macaca mulatta	ENSMMUT0000001552	4	14020	1956
Primata	Cheirogaleidae	Microcebus murinus	ENSMICT00000015484	1	1460	1460
Primata	Galagidae	Otolemur garnetti	ENSOGAT00000011186	3	12230	1248
Primata	Hominidae	Pan troglodytes	ENSPTRT00000043441	4	13830	2030
Primata	Hominidae	Pongo pygmaeus	ENSPPYT00000017337	4	13580	1618
Proboscidea	Elephantidae	Loxodonta africana	ENSLAFT00000021759	8	16598	1653
Rodentia	Muridae	Mus musculus	ENSMUST00000066207	3	13280	1682
Rodentia	Muridae	Rattus norvegicus	ENSRNOT00000002927	3	11550	1655
Rodentia	Sciuridae	Spermophilus tridecemlineatus	ENSSTOT00000001433	5	11250	1587
Rodentia	Caviidae	Cavia porcellus	ENSCPOT00000000743	7	10250	1644
Rodentia	Heteromyidae	Dipodomys ordii	ENSDORT00000010494	5	11050	1623
Scandentia	Tupaiidae	Tupaia belangeri	ENSPVAT00000015095	6	12914	1563
Galliformes	Phasianidae	Gallus gallus	ENSGALT00000017776	4	3440	2388
Galliformes	Phasianidae	Meleagris gallopavo	Novel Annotation	5	3180	2142
Passeriformes	Estrildidae	Taeniopygia_guttata	Novel Annotation	4	-	2136
Table S1 - List of species, order, family, scientific name, accession number, number of exons, gene length, and length of transcript in each of the 26 mammals species used for the evolutionary genomis analyses of MEPE and the 3 birds sequences of ovocleidin-116.
