# Supplementary material for: Adaptive evolution of the matrix extracellular phosphoglycoprotein in mammals
Source: BMC Evol Biol. 2011 Nov 21;11:342. doi: 10.1186/1471-2148-11-342 (PMC3250972; doi:10.1186/1471-2148-11-342)
Supplement: Additional file 2 — Table S2. Tree topology and phylogenetic signal tests. [file 1471-2148-11-342-S2.XLSX]

## Sheet: Table S2
Table S2: Tree topology and phylogenetic signal tests
A	Likelihood mapping quadrant (see above)
	1	2	3	4	5	6	7
Mammals (with rodents and tree shrew)	28.9	29.5	29.5	1.7	1.8	1.7	6.9
Mammals (without rodents and tree shrew)	31.6	30.2	31	0.6	0.8	1.1	4.7
B
Mammals (with rodents and tree shrew) Tree	log L	difference	S.E.	p-1sKH	p-SH	c-ELW	2sKH
ML	-12785.2	0	best	1	1	0.7771	best
NJ	-12828.1	42.95	14.5778	0	-0.003	-0.0017	-
Bayesian	-12787.8	2.6	2.7906	0.169	0.54	0.2212	+
Mammals (without rodents and tree shrew) Tree	log L	difference	S.E.	p-1sKH	p-SH	c-ELW	2sKH
ML	-8734.95	0	0.0015	1	0.703	0.3333	+
NJ	-8734.95	0	0.0015	1	0.713	0.3333	+
Bayesian	-8734.95	0	best	1	1	0.3333	best
Table S2: Results of Likelihood mapping test for phylogenetic support, conflict estimated for aligments and SH test performed in TreePuzzle. A-Likelihood mapping; B- Topology test (details bellow)
The columns show the results and p-values of the following tests:
1sKH - one sided KH test based on pairwise SH tests (Shimodaira-Hasegawa 2000, Goldman et al., 2001, Kishino-Hasegawa 1989)
SH - Shimodaira-Hasegawa test (2000)
c-ELW - Expected Likelihood Weight (Strimmer-Rambaut 2002)
2sKH - two sided Kishino-Hasegawa test (1989)
(+) signs denote the confidence sets. (-) signs denote significant exclusion. All tests used 5% significance level. 1sKH, SH, and ELW performed 1000 resamplings using the RELL method.
