# Supplementary material for: Adaptive evolution of the matrix extracellular phosphoglycoprotein in mammals
Source: BMC Evol Biol. 2011 Nov 21;11:342. doi: 10.1186/1471-2148-11-342 (PMC3250972; doi:10.1186/1471-2148-11-342)
Supplement: Additional file 5 — Table S3. Positive selection in branch-site model using rodents as foreground branch. [file 1471-2148-11-342-S5.XLS]

## Sheet: Table S3
Table S3. Positive selection in branch-site model using rodents as foreground branch.
site class	0	1	2a	2b	LRT
proportion	0.53546	0.3380	0.07758	0.04897	4.97986
background	0.27869	1.0000	0.27869	1.00000
foreground (rodents)	0.27869	1.0000	1.95237	1.95237
Sites	21N (97), 42Y*(117), 48D (123), 134K (209), 158K*(230), 238H(312), 239G*(313), 247D*(321), 256A (330), 298F (372), 309V(383), 316A (391)
Table S3. Positive selection in branch-site model using rodents as foreground branch. Table showing the positive selected sites under a branch-site model, using the rodents as foreground branch and the other mammals as background branch. The sites under selection are refered to Mus musculus sequence, inside parentheses the position in the aligment, and with asterisks are the sites with a Posterio…
