# Supplementary material for: Adaptive evolution of the matrix extracellular phosphoglycoprotein in mammals
Source: BMC Evol Biol. 2011 Nov 21;11:342. doi: 10.1186/1471-2148-11-342 (PMC3250972; doi:10.1186/1471-2148-11-342)
Supplement: Additional file 6 — Table S4. The sites showing positive selection at codon level. [file 1471-2148-11-342-S6.XLS]

## Sheet: Table S4
Table S4. The sites showing positive selection at codon level.
Codon	SLAC (p-value)	FEL (p-value)	SLR (p-value)	PAML (PP)
6	-	0.062	-	-
11	-	0.042	-	-
36	0.095	0.017	-	-
46	-	0.094	-	-
55	-	0.023	-	-
75	0.064	0.011	0.042989	-
77	-	0.06	-	-
90	-	-	-	0.575
96	-	0.02	0.0271	0.742
97	-	0.082	-	-
110	-	0.014	-	-
120	-	0.039	-	-
127	-	0.052	-	-
154	-	-	-	0.627
161	-	0.021	-	-
170	-	0.087	-	-
184	-	-	-	0.554
193	0.089	0.004	-	0.623
210	-	0.042	-	-
215	-	-	-	0.526
232	-	0.076	-	-
273	-	0.04	-	-
276	-	-	0.043052	0.68
279	-	-	-	0.506
377	-	-	-	0.589
421	-	-	0.0027815	-
432	-	0.048	-	-
466	-	0.022	-	-
481	-	-	0.0013213	-
493	-	0.059	-	-
502	-	0.083	0.0055609	-
517	-	0.03	-	-
