# Supplementary material for: Adaptive evolution of the matrix extracellular phosphoglycoprotein in mammals
Source: BMC Evol Biol. 2011 Nov 21;11:342. doi: 10.1186/1471-2148-11-342 (PMC3250972; doi:10.1186/1471-2148-11-342)
Supplement: Additional file 7 — Table S5. The sites showing positive selection in TreeSAAP. [file 1471-2148-11-342-S7.XLS]

## Sheet: Table S5
Table S5. The sites showing positive selection in TreeSAAP.
	Site	Properties
	15	RF	H	Hnc
	54	RF	H	Hnc	Ra
	71	h	Ra	Hp
	76	K0	Ca	V0	Mw
	78	h	Ra	Hp
	79	pHi	K0	Ca	Mw
	80	h	Ra	Hp
	93	RF	H	Hnc	Ra
	96	RF	H	Hnc
	99	h	Ra	Hp
	101	pHi	Ra	Hp
	104	h	Ra	Hp
	122	Ca	V0	Mw
	120	Ca	V0	Mw
	129	Ca	V0	Mw
	134	pHi	Ra	Hp
	138	h	Ra	Hp
	156	K0	Ca	V0	Mw
	158	Ca	V0	Mw
	165	Ca	V0	Mw
	171	h	Ra	Hp
	172	RF	H	Ra	Hp
	179	RF	H	Ra	Hp
	193	RF	Ra	Hp	h
	200	h	Ra	Hp
	204	pHi	Ht	K0			Legend
	215	RF	H	Hnc			Chemical
	223	RF	H	Hnc	K0		RF	Chromatographic índex
	267	Ca	V0	Mw			h	Hydropathy
	273	Ca	V0	Mw			pHi	Isoelectric point
	284	K0	Ca	V0	Mw		Hnc	Normalized consensus hydrophobicity
	300	pHi	V0	Ca	Mw		Pr	Polar requirement
	311	pHi	K0	Ca	Mw		p	Polarity
	314	Ca	V0	Mw			Ra	Solvent accessible reduction ratio
	352	Ca	V0	Mw			Hp	Surrounding hydrophobicity
	361	RF	H	Ra	Hp		Structural
	415	h	Ra	Hp			K0	Compressibility
	419	h	Pr	p	Hp		Ca	Helical contact área
	436	pHi	P	K0			V0	Partial specific volume
	461	Ca	V0	Mw			Other
	462	h	Ra	Hp			Mw	Molecular weight
Table S5. The sites showing positive selection in TreeSAAP. Table showing the positive selected sites under TreeSAAP analysis above na emprirical threshold 3 or more properties. The position are referred to Homo sapiens sequence.
