# Supplementary material for: Adaptive evolution of the matrix extracellular phosphoglycoprotein in mammals
Source: BMC Evol Biol. 2011 Nov 21;11:342. doi: 10.1186/1471-2148-11-342 (PMC3250972; doi:10.1186/1471-2148-11-342)
Supplement: Additional file 8 — Table S6. The sites showing positive selection in CONTEST. [file 1471-2148-11-342-S8.XLS]

## Sheet: Table S6
Table S6. The sites showing positive selection in CONTEST.
Site 1	Sites 2	pr	norm	norm.property	min.property	max.property	mean.property	property	Axis1	Axis2	p.value	code	Bonferroni	FDR
29	26	0.83775	0.76715	1.45411	-1	1	0.8	Charge	0.791764	1.0954	0.0286197	*	NS	NS
31	28	1.85492	1.64556	2.14407	-1	1	0.75	Charge	2.26236	1.00041	0.0327297	*	NS	NS
37	34	0.765706	1.0045	2.00157	-1	1	-0.85	Charge	1.54903	1.42964	0.00905991	**	NS	NS
42	39	1.23738	1.40848	2.21683	-1	1	-0.8	Charge	2.12362	1.28422	0.0192198	*	NS	NS
46	43	1.8167	1.62901	2.50764	-1	1	-0.7	Charge	2.61005	1.37759	0.0117299	*	NS	NS
51	48	2.27482	2.07262	2.45771	-1	1	0.55	Charge	2.9556	0.932497	0.0352596	*	NS	NS
55	52	2.1665	1.73101	2.08301	-1	1	0.65	Charge	2.27764	0.863392	0.0362696	*	NS	NS
65	62	1.33163	1.27168	1.45274	-1	1	-0.8	Charge	1.24001	0.644421	0.0410696	*	NS	NS
70	67	1.23544	1.40842	2.23171	-1	1	-0.8	Charge	2.1384	1.2991	0.0129799	*	NS	NS
72	69	1.42254	1.02682	1.9997	-1	1	-0.15	Charge	1.56706	1.40788	0.0114599	*	NS	NS
73	70	0.877223	1.01394	2.00613	-1	1	0.75	Charge	1.56199	1.42577	0.0098499	**	NS	NS
79	76	1.21522	1.40528	144.402	3	124	52.9	GVolume	1.64869	0.814983	0.0311497	*	NS	NS
82	79	2.10875	1.71985	2.51451	-1	1	-0.55	Charge	2.69785	1.30349	0.0123999	*	NS	NS
89	85	1.69294	1.6264	1.94085	-1	1	0.85	Charge	2.0427	0.814899	0.0379096	*	NS	NS
96	92	1.66454	1.73013	1.73014	-1	1	-0.05	Charge	1.92509	0.512408	0.0479995	*	NS	NS
102	98	1.17177	1.41347	2.82686	-1	1	-0.3	Charge	2.7362	1.8879	0.000379996	***	NS	NS
113	109	2.06173	1.85051	2.15043	-1	1	0.8	Charge	2.45135	0.824109	0.0374196	*	NS	NS
115	111	2.05394	1.99374	1.99221	-1	0	-0.55	Charge	2.42126	0.538744	0.0450295	*	NS	NS
117	113	2.254	2.10677	2.12394	-1	1	0.75	Charge	2.6533	0.569336	0.0423696	*	NS	NS
123	119	1.17289	1.41306	2.23475	-1	1	-0.35	Charge	2.14557	1.298	0.0143999	*	NS	NS
126	122	1.16511	1.40645	170.12	3	124	15.1	GVolume	1.98829	1.1525	0.00943991	**	NS	NS
129	125	2.03696	1.88977	190.204	3	124	27.3	GVolume	2.68339	0.986183	0.0203698	*	NS	NS
131	127	2.36264	2.52626	2.94536	-1	1	-0.65	Charge	3.84599	1.01436	0.0318497	*	NS	NS
133	129	1.18364	1.41197	167.351	3	124	14.85	GVolume	1.95676	1.11113	0.0107099	*	NS	NS
139	135	0.724444	0.999797	115.976	3	119	113.2	GVolume	0.913132	0.80212	0.0326397	*	NS	NS
144	140	0.729155	0.998972	1.99775	-1	1	-0.9	Charge	1.54029	1.43075	0.00841992	**	NS	NS
152	148	1.2116	1.40577	170.036	3	124	111.9	GVolume	1.98658	1.152	0.00945991	**	NS	NS
160	156	2.03166	1.98816	1.98806	-1	1	-0.2	Charge	2.41215	0.539579	0.0442396	*	NS	NS
160	156	2.03166	1.98816	194.49	3	124	50.55	GVolume	2.8275	0.954925	0.0225998	*	NS	NS
166	162	2.07576	1.75083	2.12134	-1	1	-0.05	Charge	2.33352	0.88394	0.0358496	*	NS	NS
169	165	2.22814	2.21864	204.507	3	124	31.95	GVolume	3.16475	0.881401	0.0260597	*	NS	NS
170	166	2.25153	2.16151	3.47249	-1	1	-0.65	Charge	4.04643	1.86489	0.00101999	**	NS	NS
174	170	2.22989	2.12424	3.3464	-1	1	-0.2	Charge	3.88752	1.77241	0.00133999	**	NS	NS
176	172	2.24696	2.21394	2.80028	-1	1	0.55	Charge	3.42304	1.14806	0.0269797	*	NS	NS
192	188	1.18963	1.4067	2.21803	-1	1	0.75	Charge	2.12323	1.287	0.0181798	*	NS	NS
196	192	1.26401	1.36315	1.99456	-1	1	0.85	Charge	1.86165	1.10304	0.0281897	*	NS	NS
199	195	1.22072	1.18339	1.65923	-1	1	0.9	Charge	1.36718	0.928946	0.0353396	*	NS	NS
204	200	1.69668	1.55631	2.57567	-1	1	-0.75	Charge	2.61308	1.5102	0.00340997	**	NS	NS
225	221	1.74844	1.63598	1.94215	-1	1	-0.8	Charge	2.05254	0.807658	0.0380596	*	NS	NS
250	246	2.03178	1.94932	1.94899	-1	0	-0.65	Charge	2.33859	0.535244	0.0466895	*	NS	NS
267	263	1.69378	1.62762	2.76516	-1	1	0.65	Charge	2.86553	1.63555	0.00253997	**	NS	NS
274	270	2.08506	1.64975	2.23559	-1	1	-0.7	Charge	2.35733	1.08791	0.0288097	*	NS	NS
279	275	1.22165	1.41091	2.23256	-1	1	-0.85	Charge	2.14147	1.29773	0.0149099	*	NS	NS
281	277	1.67867	1.72041	2.98743	-1	1	-0.6	Charge	3.16979	1.77443	0.00119999	**	NS	NS
288	284	2.052	1.62654	2.07024	-1	1	-0.45	Charge	2.17182	0.94376	0.0350196	*	NS	NS
294	290	0.774933	0.999003	1.98957	-1	1	-0.85	Charge	1.53217	1.42257	0.0113699	*	NS	NS
299	295	2.38248	2.39798	2.38905	-1	1	0.15	Charge	3.1771	0.574107	0.0422696	*	NS	NS
304	300	1.63813	1.60134	2.09134	-1	1	0.15	Charge	2.17039	0.987251	0.0335997	*	NS	NS
304	300	1.63813	1.60134	160.287	3	124	40.25	GVolume	2.03252	0.84938	0.0291197	*	NS	NS
312	308	0.707902	0.999936	1.99987	-1	1	-0.9	Charge	1.54327	1.43201	0.00392996	**	NS	NS
313	309	2.3302	2.33097	3.29659	-1	1	0.7	Charge	4.02209	1.53853	0.00322997	**	NS	NS
314	310	1.17323	1.4127	2.23265	-1	1	-0.85	Charge	2.14315	1.29623	0.0162798	*	NS	NS
315	311	2.33355	2.31232	2.60745	-1	1	-0.6	Charge	3.31848	0.868161	0.0360796	*	NS	NS
318	314	2.24257	2.16298	2.16268	-1	1	0.25	Charge	2.74201	0.557864	0.0431896	*	NS	NS
318	314	2.24257	2.16298	237.526	3	124	41.85	GVolume	3.54983	1.36568	0.00522995	**	NS	NS
324	320	0.710403	0.999396	120.926	3	124	111.9	GVolume	0.977938	0.86764	0.0272197	*	NS	NS
326	322	2.36466	2.36786	2.60913	-1	1	-0.6	Charge	3.36965	0.820341	0.0375496	*	NS	NS
330	326	1.9178	1.66462	2.38293	-1	1	-0.65	Charge	2.51746	1.22154	0.0224898	*	NS	NS
341	336	1.20344	1.40679	2.21599	-1	1	-0.85	Charge	2.12128	1.28489	0.0188498	*	NS	NS
354	349	2.03229	1.97538	3.94697	-1	1	-0.4	Charge	4.35355	2.50376	9.9999e-06	***	**	*
357	352	0.729155	0.998972	120.861	3	124	9.05	GVolume	0.976704	0.867163	0.0275697	*	NS	NS
358	353	1.66655	1.66756	2.0402	-1	1	0.85	Charge	2.17842	0.877259	0.0358896	*	NS	NS
362	357	0.729155	0.998972	120.869	3	124	117.95	GVolume	0.97681	0.867268	0.0274897	*	NS	NS
364	359	1.67379	1.72817	2.44608	-1	1	-0.8	Charge	2.63705	1.22786	0.0202598	*	NS	NS
374	369	1.71428	1.64913	1.97238	-1	1	0.75	Charge	2.09439	0.826075	0.0373296	*	NS	NS
381	376	2.03025	1.98779	2.63578	-1	1	0.45	Charge	3.05752	1.18561	0.0239398	*	NS	NS
385	380	1.18791	1.40664	2.22972	-1	1	0.85	Charge	2.13483	1.29871	0.0130299	*	NS	NS
389	384	1.66539	1.72879	2.23219	-1	1	0.85	Charge	2.42438	1.01408	0.0318997	*	NS	NS
393	388	2.3351	2.33124	207.254	3	124	53.55	GVolume	3.30126	0.81722	0.0309997	*	NS	NS
397	392	1.69917	1.71552	2.41908	-1	1	-0.7	Charge	2.59886	1.21222	0.0229498	*	NS	NS
414	409	1.25037	1.4121	2.23328	-1	1	0.8	Charge	2.14325	1.29739	0.0153698	*	NS	NS
418	413	2.06539	1.99838	2.4459	-1	1	0.65	Charge	2.87767	0.986883	0.0336497	*	NS	NS
437	432	2.15773	1.98213	2.90099	-1	1	0.6	Charge	3.31686	1.45503	0.00375996	**	NS	NS
455	450	1.41671	1.43378	2.24829	-1	1	-0.65	Charge	2.17753	1.29303	0.0175298	*	NS	NS
465	460	1.45946	1.21582	1.69847	-1	1	-0.65	Charge	1.43519	0.939164	0.0351096	*	NS	NS
475	-	0.925443	1.01539	121.28	3	124	55.95	GVolume	0.996851	0.858048	0.0286097	*	NS	NS
479	471	1.46017	1.38473	160.38	3	136	90.15	GVolume	1.84071	1.04364	0.0169198	*	NS	NS
483	475	1.50044	1.22159	128.914	3	124	82.375	GVolume	1.2811	0.774789	0.0384896	*	NS	NS
500	492	0.8816	0.929864	152.462	3	170	127.65	GVolume	1.33112	1.34475	0.00549995	**	NS	NS
509	500	0.8816	0.929864	110.52	3	124	93.15	GVolume	0.778986	0.792616	0.0349297	*	NS	NS
517	508	2.1505	1.80706	2.38057	-1	1	-0.15	Charge	2.64205	1.09225	0.0287097	*	NS	NS
Table S5. The sites showing positive selection in CONTEST. Table showing the sites showing a p-value lower than 0.05 and the posterior correction (FDR and Bonferroni) to inspect the statistic significance of the site selection. Sites 1- Position in the alignment, Sites 2 - Sites referred to the human sequence, NS-No Significance, * p-value < 0.05 , ** p-values <0.01, *** p-values<0.001
