# Supplementary material for: Adaptive evolution of the matrix extracellular phosphoglycoprotein in mammals
Source: BMC Evol Biol. 2011 Nov 21;11:342. doi: 10.1186/1471-2148-11-342 (PMC3250972; doi:10.1186/1471-2148-11-342)
Supplement: Additional file 9 — Table S7. Amino acids showing directional evolution in MEPE. [file 1471-2148-11-342-S9.XLS]

## Sheet: Table S7
Table S7. Amino acids showing directional evolution in MEPE.
Residues (and p-values) for which there is evidence of directional selection
Amino acids		p-value
Serine		3.81e-06
Treonine		5.84e-06
Arginine		2.36e-05
Alanine		9.07e-05
Valine		0.000971
