# Supplementary material for: Adaptive evolution of the matrix extracellular phosphoglycoprotein in mammals
Source: BMC Evol Biol. 2011 Nov 21;11:342. doi: 10.1186/1471-2148-11-342 (PMC3250972; doi:10.1186/1471-2148-11-342)
Supplement: Additional file 10 — Table S8. MEPE protein sites showing directional evolution. [file 1471-2148-11-342-S10.XLS]

## Sheet: Table S8
Table S8. MEPE protein sites showing directional evolution
Sites which show evidence of directional selection
Sites (1)	Sites (2)	Preferred residues		BF
13	13	Valine		672.431
50	53	Serine		245.44
65	68	Alanine or Valine		23864.2
143	147	Serine		31588.3
184	188	Alanine		1804.77
216	220	Treonine		1862.01
314	318	Arginine		496.142
316	320	Treonine		179.574
333	337	Serine		330.262
388	393	Arginine or Serine		6172.84
421	426	Valine		116.38
480	488	Alanine		165.275
496	505	Serine		114.317
503	512	Serine		185.897
Table S8. MEPE protein sites showing directional evolution. (1) Sites are refered to Human sequence (2) Sites are referes to the aligment 20 mammalian species. (BF) Bayes factor
